# Supplementary material for: Microparticles as BDMDAC (Quaternary Ammonium Compound) Carriers for Water Disinfection: A Layer-by-Layer Approach without Biocide Release
Source: Nanomaterials (Basel). 2023 Dec 2;13(23):3067. doi: 10.3390/nano13233067 (PMC10707778; doi:10.3390/nano13233067)
Supplement: Supplementary file 1 [file nanomaterials-13-03067-s001.zip]

Archive with 1 entries (1 files):
- nanomaterials-2711898-supplementary.pdf
